# Supplementary material for: Structural Manipulations of Marine Natural Products Inspire a New Library of 3-Amino-1,2,4-Triazine PDK Inhibitors Endowed with Antitumor Activity in Pancreatic Ductal Adenocarcinoma
Source: Mar Drugs. 2023 May 4;21(5):288. doi: 10.3390/md21050288 (PMC10224441; doi:10.3390/md21050288)
Supplement: Supplementary file 1 [file marinedrugs-21-00288-s001.zip]

Archive with 1 entries (1 files):
- marinedrugs-2324893-supplementary.pdf
